# Supplementary material for: Human scent signature on cartridge case survives gun being fired: A preliminary study on a potential of scent residues as an identification tool
Source: PLoS One. 2023 Mar 22;18(3):e0283259. doi: 10.1371/journal.pone.0283259 (PMC10032514; doi:10.1371/journal.pone.0283259)
Supplement: S1 Table — (XLSX) [file pone.0283259.s005.xlsx]

## Sheet: List1
Compound Group/Count [out of 26]	Characteristic masses [m/z]	Retention time 1st; 2nd [s]
Dodecanoic acid, ethyl ester/26	88, 228	1304 , 2.370
Diethyl Phthalate/26	149, 222	1496 , 1.445
Tetradecanoic acid, ethyl ester/26	88, 256	1526 , 2.635
Pentadecanoic acid, ethyl ester/26	88, 270	1628 , 2.770
N,N'-Diethyl-N,N'-diphenylurea/26	120, 268	1688 , 2.400
Ethyl 9-hexadecenoate/26	236, 282	1708 , 2.835
Hexadecanoic acid, ethyl ester/26	88, 284	1732 , 2.860
(E)-9-Octadecenoic acid ethyl ester/26	264, 310	1900 , 3.035
Octadecanoic acid, ethyl ester/26	88, 312	1924 , 3.055
Eicosanoic acid, ethyl ester/26	88, 340	2100 , 3.255
Hexanedioic acid, bis(2-ethylhexyl) ester/26	129, 241	2228 , 2.290
9-Octadecenamide, (Z)-/26	59, 281	2268 , 1.910
Phosphoric acid, tris(3-methylphenyl) ester/26	243, 368	2524 , 2.150
13-Docosenamide, (Z)-/26	59, 337	2598 , 2.180
Pentadecanoic acid, ethyl ester (derivate)/25	88, 270	1604 , 2.700
Unidentified/24	101, 183	1574 , 2.685
Unidentified Ester/24	88, 207	1780 , 2.875
Unidentified/23	99, 197	1932 , 3.490
Heptadecanoic acid, ethyl ester/23	88, 298	1828 , 2.975
Phosphoric acid, tris(3-methylphenyl) ester/23	243, 268	2524 , 2.150
Derivate of saturated acids/23	257, 285	2808 , 4.235
(Z)-Ethyl heptadec-9-enoate/22	88, 296	1804 , 2.930
Hexadecanamide/22	59, 255	2124 , 1.715
Ester of saturated acid/22	257, 285	2678 , 3.985
Dodecanoic acid, ethyl ester (derivate)/21	88, 183	1490 , 2.560
Ester of non-saturated acid/20	264	2668 , 3.930
Ester of non-saturated acid/20	236	3148 , 5.530
9-Octadecenenitrile, (Z)- /18	122, 263	1956 , 2.010
Ester of nonsaturated acid /16	264	2838 , 4.165
Derivate of Cholesterone/16	174 , 382	2898 , 2.735
1,2-Benzenedicarboxylic acid, bis(2-methylpropyl) ester/25	149, 223	1772 , 1.725
Oxazole, 2-(8Z)-8-heptadecen-1-yl-4,5-dihydro-/25	98, 307	2012 , 3.370
Tetracosanoic acid, ethyl ester/25	88, 396	2412 , 3.685
1,3-Benzenedicarboxylic acid, bis(2-ethylhexyl) ester/25	149, 261	2508 , 2.550
Phosphoric acid, tris(4-methylphenyl) ester/25	165, 368	2556 , 2.125
Cholesterol/25	275, 386	2688 , 3.690
Derivate of pyrrolidine/25	43, 113	2718 , 2.375
Unidentified/25	57, 127	2778 , 2.465
Unidentified/25	57, 127	2838 , 2.560
Derivate of pyrrolidine /25	43, 113	2898 , 2.680
n-Octadecenoic acid/15	55, 264	2668 , 3.930
Non-saturated acid ester /15	236	2768 , 4.160
Derivate of Tocopherol/15	165 , 430	2788 , 3.220
Ester of saturated acid /15	257 / 285	2928 , 4.600
Ester of non-saturated acid /15	264 , 309	3018 , 4.425
Unidentified /14	45, 212	1812 , 2.265
Unknown 296/14	99, 175	1932 , 3.490
Unknown 225/13	99, 208	1740 , 3.255
Saturated ester of non-saturated acid / 13	236	2978 , 4.720
