# Supplementary material for: Human scent signature on cartridge case survives gun being fired: A preliminary study on a potential of scent residues as an identification tool
Source: PLoS One. 2023 Mar 22;18(3):e0283259. doi: 10.1371/journal.pone.0283259 (PMC10032514; doi:10.1371/journal.pone.0283259)
Supplement: S2 Table — (XLSX) [file pone.0283259.s006.xlsx]

## Sheet: List1
Ratios
(Z)-Ethyl heptadec-9-enoate/(E)-9-Octadecenoic acid ethyl ester
(Z)-Ethyl heptadec-9-enoate/Octadecanoic acid, ethyl ester
1,2-Benzenedicarboxylic acid, bis(2-methylpropyl) ester/(E)-9-Octadecenoic acid ethyl ester
1,2-Benzenedicarboxylic acid, bis(2-methylpropyl) ester/13-Docosenamide, (Z)-
1,2-Benzenedicarboxylic acid, bis(2-methylpropyl) ester/9-Octadecenamide, (Z)-
1,2-Benzenedicarboxylic acid, bis(2-methylpropyl) ester/Octadecanoic acid, ethyl ester
1,3-Benzenedicarboxylic acid, bis(2-ethylhexyl) ester/13-Docosenamide, (Z)-
Amid20.053/9-Octadecenamide, (Z)-
Derivate of Cholesterone/Cholesterol
Diethyl Phthalate/(E)-9-Octadecenoic acid ethyl ester
Diethyl Phthalate/13-Docosenamide, (Z)-
Diethyl Phthalate/Ethyl 9-hexadecenoate
Diethyl Phthalate/Hexadecanoic acid, ethyl ester
Diethyl Phthalate/Hexanedioic acid, bis(2-ethylhexyl) ester
Diethyl Phthalate/Octadecanoic acid, ethyl ester
Diethyl Phthalate/Tetradecanoic acid, ethyl ester
Dodecanoic acid, ethyl ester (derivate)/(E)-9-Octadecenoic acid ethyl ester
Dodecanoic acid, ethyl ester (derivate)/13-Docosenamide, (Z)-
Dodecanoic acid, ethyl ester (derivate)/9-Octadecenamide, (Z)-
Dodecanoic acid, ethyl ester (derivate)/Ethyl 9-hexadecenoate
Dodecanoic acid, ethyl ester (derivate)/Hexadecanoic acid, ethyl ester
Dodecanoic acid, ethyl ester (derivate)/Hexanedioic acid, bis(2-ethylhexyl) ester
Dodecanoic acid, ethyl ester (derivate)/Cholesterol
Dodecanoic acid, ethyl ester (derivate)/Octadecanoic acid, ethyl ester
Dodecanoic acid, ethyl ester (derivate)/Tetradecanoic acid, ethyl ester
Dodecanoic acid, ethyl ester/(E)-9-Octadecenoic acid ethyl ester
Dodecanoic acid, ethyl ester/Hexadecanoic acid, ethyl ester
Dodecanoic acid, ethyl ester/Octadecanoic acid, ethyl ester
Eicosanoic acid, ethyl ester/13-Docosenamide, (Z)-
Eicosanoic acid, ethyl ester/9-Octadecenamide, (Z)-
Eicosanoic acid, ethyl ester/Hexanedioic acid, bis(2-ethylhexyl) ester
Ethyl 9-hexadecenoate/(E)-9-Octadecenoic acid ethyl ester
Heptadecanoic acid, ethyl ester/(E)-9-Octadecenoic acid ethyl ester
Heptadecanoic acid, ethyl ester/9-Octadecenamide, (Z)-
Heptadecanoic acid, ethyl ester/Octadecanoic acid, ethyl ester
Oxazole, 2-(8Z)-8-heptadecen-1-yl-4,5-dihydro-/9-Octadecenamide, (Z)-
Pentadecanoic acid, ethyl ester (derivate)/(E)-9-Octadecenoic acid ethyl ester
Pentadecanoic acid, ethyl ester (derivate)/Hexadecanoic acid, ethyl ester
Pentadecanoic acid, ethyl ester/(E)-9-Octadecenoic acid ethyl ester
Pentadecanoic acid, ethyl ester/Hexadecanoic acid, ethyl ester
Pentadecanoic acid, ethyl ester/Hexanedioic acid, bis(2-ethylhexyl) ester
Pentadecanoic acid, ethyl ester/Octadecanoic acid, ethyl ester
Tetradecanoic acid, ethyl ester/(E)-9-Octadecenoic acid ethyl ester
Tetradecanoic acid, ethyl ester/Hexadecanoic acid, ethyl ester
Unidentified (1574, 2.685)/(E)-9-Octadecenoic acid ethyl ester
Unidentified (1574, 2.685)/13-Docosenamide, (Z)-
Unidentified (1574, 2.685)/Ethyl 9-hexadecenoate
Unidentified (1574, 2.685)/Hexadecanoic acid, ethyl ester
Unidentified (1574, 2.685)/Hexanedioic acid, bis(2-ethylhexyl) ester
Unidentified (1574, 2.685)/Cholesterole
Unidentified (1574, 2.685)/Octadecanoic acid, ethyl ester
Unidentified (1932, 3.490)/(E)-9-Octadecenoic acid ethyl ester
Unidentified (1932, 3.490)/9-Octadecenamide, (Z)-
Unidentified (1932, 3.490)/Ethyl 9-hexadecenoate
Unidentified (1932, 3.490)/Hexadecanoic acid, ethyl ester
Unidentified (1932, 3.490)/Cholesterol
Unidentified (1932, 3.490)/Tetradecanoic acid, ethyl ester
Unidentified Ester (1780, 2.875)/(E)-9-Octadecenoic acid ethyl ester
Unidentified Ester (1780, 2.875)/13-Docosenamide, (Z)-
Unidentified Ester (1780, 2.875)/Octadecanoic acid, ethyl ester
