# Supplementary material for: Human scent signature on cartridge case survives gun being fired: A preliminary study on a potential of scent residues as an identification tool
Source: PLoS One. 2023 Mar 22;18(3):e0283259. doi: 10.1371/journal.pone.0283259 (PMC10032514; doi:10.1371/journal.pone.0283259)
Supplement: S3 Table — (XLSX) [file pone.0283259.s007.xlsx]

## Sheet: List1
Average values of similarity analyses		Fired Cartridge Sample
		Vol 1				Vol 2				Vol 3				Vol 4				Vol 5
		CS	PS	SC	KT	CS	PS	SC	KT	CS	PS	SC	KT	CS	PS	SC	KT	CS	PS	SC	KT
Standard scent samples	Vol 1	0.63	0.55	0.80	0.71	0.20	0.02	0.21	0.19	0.11	-0.09	-0.19	-0.16	0.22	0.04	0.08	0.07	0.08	-0.19	-0.24	-0.20
	Vol 2	0.27	0.04	0.26	0.21	0.43	0.25	0.55	0.45	0.18	-0.07	-0.05	-0.04	0.20	-0.07	0.00	0.00	0.21	-0.12	-0.19	-0.15
	Vol 3	0.20	-0.11	-0.14	-0.11	0.17	-0.14	-0.10	-0.08	0.41	0.20	0.36	0.29	0.29	0.00	-0.20	-0.16	0.45	0.19	0.24	0.20
	Vol 4	0.27	0.01	0.09	0.07	0.13	-0.18	-0.22	-0.18	0.16	-0.13	-0.24	-0.19	0.50	0.32	0.38	0.30	0.17	-0.22	-0.23	-0.17
	Vol 5	0.12	-0.20	-0.24	-0.19	0.06	-0.29	-0.34	-0.28	0.17	-0.12	0.03	0.02	0.15	-0.17	-0.06	-0.05	0.74	0.62	0.76	0.63
Number of errors (out of)		0	0	0	0	1	2	1	1	1	1	0	0	0	1	1	2	0	0	0	0
		10	10	10	10	8	8	8	8	10	10	10	10	10	10	10	10	9	9	9	9
